# Supplementary material for: Determining factors of participation and success rates in research funding competitions: Case study
Source: PLoS One. 2022 Jul 29;17(7):e0272292. doi: 10.1371/journal.pone.0272292 (PMC9337674; doi:10.1371/journal.pone.0272292)
Supplement: S1 Data — (ZIP) [file pone.0272292.s001.zip]

Archive with 2 entries (2 files):
- Data set on experience in Research funding competition.xlsx
- __MACOSX/._Data set on experience in Research funding competition.xlsx
