# Supplementary material for: Determining factors of participation and success rates in research funding competitions: Case study
Source: PLoS One. 2022 Jul 29;17(7):e0272292. doi: 10.1371/journal.pone.0272292 (PMC9337674; doi:10.1371/journal.pone.0272292)
Supplement: S1 Data — (ZIP) [file pone.0272292.s001.zip › Data set on experience in Research funding competition.xlsx]

## Sheet: Data set
Respondents	Age	Gender	Academic rank	Main field of research	Specific field	Participation rate	Succes rate
R1	39	1	1	1	8	0	0
R10	32	1	1	3	12	1	0
R100	63	1	3	1	10	0	0
R101	36	1	3	2	11	0	0
R102	40	1	3	2	11	1	1
R103	41	1	3	2	11	1	0
R104	36	1	3	2	10	1	1
R105	37	1	3	2	11	1	1
R106	42	1	3	2	11	1	0
R107	45	1	3	2	11	1	0
R108	40	1	3	2	11	1	1
R109	37	1	3	2	11	1	1
R11	30	1	1	3	2	0	0
R110	53	1	3	2	6	0	0
R111	57	1	3	2	6	0	1
R112	42	1	3	2	11	0	0
R113	62	1	3	2	11	1	1
R114	40	1	3	2	11	0	0
R115	45	1	3	2	11	1	0
R116	38	1	3	2	11	0	0
R117	37	1	3	2	11	1	0
R118	42	1	3	3	4	1	1
R119	41	1	3	3	6	1	0
R12	30	1	1	3	5	0	0
R120	40	1	3	3	3	1	1
R121	40	1	3	3	3	1	0
R122	35	1	3	3	7	1	0
R123	52	1	3	3	6	0	0
R124	44	1	3	3	9	1	1
R125	55	1	3	3	13	0	0
R126	55	1	3	3	9	0	0
R127	54	1	3	3	9	0	0
R128	54	1	3	3	9	1	0
R129	36	1	3	3	9	1	1
R13	32	1	2	1	8	1	1
R130	40	1	3	3	7	1	0
R131	36	1	3	3	13	0	0
R132	58	1	3	3	4	1	0
R133	52	1	3	3	6	0	0
R134	55	1	3	3	9	1	0
R135	36	1	3	3	13	1	1
R136	26	0	1	1	10	0	0
R137	49	0	1	2	10	0	0
R138	30	0	1	2	11	1	0
R139	30	0	1	3	2	1	1
R14	32	1	2	1	8	1	1
R140	27	0	1	3	5	0	0
R141	38	0	2	2	11	1	0
R142	33	0	2	3	12	1	1
R143	24	0	2	3	9	0	0
R144	65	0	5	1	8	1	1
R145	59	0	5	1	12	1	0
R146	59	0	5	1	12	1	0
R147	67	0	5	1	8	1	1
R148	53	0	5	1	8	0	0
R149	39	0	5	1	8	1	1
R15	30	1	2	1	8	1	1
R150	47	0	5	2	11	1	1
R151	53	0	5	2	11	1	1
R152	49	0	5	2	11	1	1
R153	51	0	5	2	11	1	1
R154	47	0	5	2	11	1	0
R155	49	0	5	3	2	1	1
R156	58	0	5	3	5	1	1
R157	56	0	5	3	9	1	1
R158	56	0	5	3	13	1	1
R159	62	0	5	3	9	1	1
R16	35	1	2	1	8	1	1
R160	66	0	5	3	9	1	0
R161	59	0	5	3	9	1	1
R162	50	0	4	1	8	0	0
R163	41	0	4	1	8	0	0
R164	41	0	4	1	8	1	1
R165	48	0	4	1	8	1	1
R166	39	0	4	1	8	1	1
R167	44	0	4	1	8	1	1
R168	43	0	4	1	8	0	0
R169	52	0	4	1	8	1	1
R17	34	1	2	1	6	1	0
R170	42	0	4	2	11	1	1
R171	37	0	4	2	11	1	1
R172	44	0	4	2	11	1	0
R173	58	0	4	2	11	1	1
R174	59	0	4	2	11	1	1
R175	59	0	4	2	6	1	1
R176	54	0	4	2	11	1	1
R177	50	0	4	2	11	1	0
R178	45	0	4	2	11	1	0
R179	43	0	4	3	12	1	1
R18	39	1	2	1	10	1	1
R180	38	0	4	3	9	1	1
R181	45	0	4	3	3	1	1
R182	42	0	4	3	12	1	1
R183	33	0	4	3	4	1	0
R184	49	0	4	3	3	1	1
R185	42	0	4	3	12	1	1
R186	46	0	4	3	4	1	1
R187	45	0	4	3	12	1	1
R188	44	0	4	3	3	1	0
R189	45	0	4	3	2	1	1
R19	35	1	2	2	11	1	0
R190	51	0	4	3	9	1	1
R191	53	0	4	3	13	1	0
R192	43	0	4	3	9	1	1
R193	55	0	4	3	9	0	0
R194	46	0	4	3	9	1	1
R195	40	0	3	1	6	1	1
R196	36	0	3	1	10	1	1
R197	36	0	3	1	8	1	1
R198	42	0	3	1	8	1	1
R199	35	0	3	1	8	1	1
R2	46	1	1	1	8	0	0
R20	43	1	2	2	11	1	1
R200	43	0	3	1	8	1	1
R201	46	0	3	1	10	0	0
R202	41	0	3	2	11	1	0
R203	39	0	3	2	11	1	0
R204	36	0	3	2	6	1	0
R205	41	0	3	2	11	1	1
R206	38	0	3	2	11	1	1
R207	50	0	3	2	11	1	0
R208	41	0	3	2	11	1	1
R209	38	0	3	2	11	1	1
R21	35	1	2	2	11	1	0
R210	53	0	3	2	11	1	1
R211	36	0	3	2	11	1	0
R212	41	0	3	2	11	1	1
R213	40	0	3	2	11	1	1
R214	38	0	3	2	11	1	1
R215	45	0	3	2	11	0	0
R216	36	0	3	2	11	0	0
R217	47	0	3	2	11	1	0
R218	50	0	3	2	11	0	0
R219	47	0	3	2	11	0	0
R22	38	1	2	2	11	0	0
R220	43	0	3	2	11	0	0
R221	40	0	3	3	9	1	1
R222	38	0	3	3	9	1	0
R223	38	0	3	3	12	0	0
R224	40	0	3	3	12	1	1
R225	39	0	3	3	12	1	0
R226	40	0	3	3	4	1	1
R227	46	0	3	3	3	1	0
R228	35	0	3	3	6	1	1
R229	33	0	3	3	1	1	1
R23	48	1	2	2	11	0	0
R230	57	0	3	3	9	0	0
R231	37	0	3	3	9	1	1
R232	34	0	3	3	9	1	0
R233	39	0	3	3	9	1	0
R234	34	0	3	3	9	1	1
R235	50	NA	5	1	8	0	0
R236	42	NA	4	2	11	1	1
R237	50	NA	3	1	10	1	0
R238	34	NA	3	3	10	1	1
R239	43	NA	3	3	13	1	0
R24	31	1	2	2	11	0	0
R240	40	NA	3	3	7	1	1
R241	48	NA	3	3	3	1	0
R242	37	NA	3	3	6	1	1
R243	39	NA	3	3	7	1	1
R25	34	1	2	2	6	1	0
R26	31	1	2	2	11	1	1
R27	38	1	2	3	12	1	0
R28	36	1	2	3	7	1	1
R29	34	1	2	3	6	1	1
R3	35	1	1	2	11	1	1
R30	29	1	2	3	9	1	1
R31	44	1	5	1	8	1	1
R32	55	1	5	1	8	0	0
R33	53	1	5	1	8	1	1
R34	56	1	5	1	10	1	1
R35	58	1	5	1	8	1	0
R36	58	1	5	1	8	0	0
R37	56	1	5	1	8	1	1
R38	42	1	5	1	10	1	1
R39	42	1	5	2	11	1	1
R4	31	1	1	2	11	1	1
R40	53	1	5	2	11	1	1
R41	43	1	5	2	11	1	1
R42	59	1	5	2	11	1	1
R43	40	1	5	2	11	1	1
R44	45	1	5	2	11	1	1
R45	53	1	5	3	7	1	1
R46	62	1	5	3	12	1	1
R47	54	1	5	3	13	1	1
R48	55	1	5	3	13	1	1
R49	48	1	5	3	13	1	1
R5	53	1	1	2	11	0	0
R50	54	1	5	3	12	1	0
R51	60	1	5	3	9	1	0
R52	57	1	5	3	13	1	1
R53	41	1	4	1	8	1	0
R54	45	1	4	1	10	1	1
R55	52	1	4	1	10	1	0
R56	39	1	4	1	8	1	1
R57	42	1	4	1	8	1	1
R58	41	1	4	1	8	1	1
R59	47	1	4	1	8	1	1
R6	24	1	1	3	4	0	0
R60	42	1	4	1	8	1	1
R61	40	1	4	1	8	0	1
R62	50	1	4	1	8	1	1
R63	39	1	4	1	8	1	1
R64	44	1	4	1	8	0	0
R65	42	1	4	1	8	1	1
R66	36	1	4	1	8	1	0
R67	48	1	4	1	10	1	1
R68	52	1	4	1	8	0	0
R69	53	1	4	1	8	1	0
R7	31	1	1	3	1	1	0
R70	47	1	4	1	8	1	1
R71	54	1	4	2	11	1	1
R72	41	1	4	2	11	1	1
R73	43	1	4	2	11	1	1
R74	44	1	4	2	11	1	1
R75	42	1	4	2	11	1	1
R76	41	1	4	2	11	1	1
R77	47	1	4	2	11	0	0
R78	42	1	4	2	11	1	1
R79	53	1	4	2	11	1	1
R8	24	1	1	3	4	0	0
R80	43	1	4	2	11	1	1
R81	41	1	4	3	4	1	1
R82	42	1	4	3	4	1	1
R83	56	1	4	3	4	0	0
R84	43	1	4	3	3	1	0
R85	45	1	4	3	7	1	1
R86	50	1	4	3	4	1	1
R87	43	1	4	3	4	0	0
R88	59	1	4	3	9	1	1
R89	57	1	4	3	9	1	0
R9	31	1	1	3	1	1	0
R90	52	1	4	3	9	1	0
R91	40	1	3	1	10	1	1
R92	46	1	3	1	8	1	0
R93	40	1	3	1	10	1	0
R94	35	1	3	1	8	1	1
R95	46	1	3	1	8	0	0
R96	35	1	3	1	8	0	0
R97	35	1	3	1	8	1	1
R98	35	1	3	1	8	1	1
R99	36	1	3	1	8	1	0

## Sheet: Code
Variables	Response	Code
Gender	female	0
	male	1
Academic rank	Research Assistant	1
	Scientific Researcher/Teaching assistant	2
	Scientific Researcher III/University lecturer	3
	Scientific Researcher II/Associate professor	4
	Scientific researcher I/Professor	5
Main field of research	Social and economic sciences	1
	Humanities	2
	Natural, Exact and Engineering Sciences	3
Specific field	Mathematics	1
	Chemistry	2
	Phisics	3
	Informatics	4
	Biology and ecology	5
	Helath	6
	Material sciences	7
	Economic sciences	8
	Engineering sciences	9
	Social Sciences	10
	Humanities	11
	Earth sciences	12
	Applied life sciences	13
Participation rate	yes	1
	no	0
Succes rate	yes	1
	no	0
